# Supplementary material for: Targeting piRNA‐137463 Inhibits Tumor Progression and Boosts Sensitivity to Immune Checkpoint Blockade via De Novo Cholesterol Biosynthesis in Lung Adenocarcinoma
Source: Adv Sci (Weinh). 2024 Dec 18;12(6):2414100. doi: 10.1002/advs.202414100 (PMC11809383; doi:10.1002/advs.202414100)
Supplement: Supplementary file 2 — Supplemental Table 1 [file ADVS-12-2414100-s001.xlsx]

## Sheet: Sheet1
Table S1 miRNA-mRNA molecule pairs that were common in miRDB, miRTarBase, and TargetScan databases
miRNA	mRNA
hsa-mir-103a-3p	ABL2
hsa-mir-103a-3p	AGFG1
hsa-mir-103a-3p	AGO1
hsa-mir-103a-3p	AMOT
hsa-mir-103a-3p	ARIH1
hsa-mir-103a-3p	ARL8A
hsa-mir-103a-3p	ASH1L
hsa-mir-103a-3p	ATP13A3
hsa-mir-103a-3p	AXIN2
hsa-mir-103a-3p	BAZ2A
hsa-mir-103a-3p	BTLA
hsa-mir-103a-3p	C16orf72
hsa-mir-103a-3p	CAB39
hsa-mir-103a-3p	CALU
hsa-mir-103a-3p	CAPZA2
hsa-mir-103a-3p	CDK6
hsa-mir-103a-3p	CLIP1
hsa-mir-103a-3p	CNNM2
hsa-mir-103a-3p	CPEB3
hsa-mir-103a-3p	DICER1
hsa-mir-103a-3p	DNAJB4
hsa-mir-103a-3p	ELK4
hsa-mir-103a-3p	FBXW7
hsa-mir-103a-3p	FGF2
hsa-mir-103a-3p	FURIN
hsa-mir-103a-3p	GABRB1
hsa-mir-103a-3p	GOPC
hsa-mir-103a-3p	GPCPD1
hsa-mir-103a-3p	HELZ
hsa-mir-103a-3p	HIC2
hsa-mir-103a-3p	IGSF3
hsa-mir-103a-3p	IRF2BP2
hsa-mir-103a-3p	JAKMIP2
hsa-mir-103a-3p	KIF23
hsa-mir-103a-3p	KIF5A
hsa-mir-103a-3p	KPNA1
hsa-mir-103a-3p	LCOR
hsa-mir-103a-3p	MTF1
hsa-mir-103a-3p	MTMR3
hsa-mir-103a-3p	MTMR4
hsa-mir-103a-3p	N4BP1
hsa-mir-103a-3p	NDEL1
hsa-mir-103a-3p	NUP50
hsa-mir-103a-3p	OGT
hsa-mir-103a-3p	PAFAH1B2
hsa-mir-103a-3p	PAWR
hsa-mir-103a-3p	PDK4
hsa-mir-103a-3p	PIK3R1
hsa-mir-103a-3p	PLEKHF2
hsa-mir-103a-3p	PNISR
hsa-mir-103a-3p	PPP6C
hsa-mir-103a-3p	PRKAB2
hsa-mir-103a-3p	RAB10
hsa-mir-103a-3p	RAB1B
hsa-mir-103a-3p	RIMS3
hsa-mir-103a-3p	RUNX1T1
hsa-mir-103a-3p	SALL1
hsa-mir-103a-3p	SEMA6A
hsa-mir-103a-3p	SH3BP5
hsa-mir-103a-3p	SIPA1L2
hsa-mir-103a-3p	SLAIN2
hsa-mir-103a-3p	SMARCE1
hsa-mir-103a-3p	SNCG
hsa-mir-103a-3p	SOWAHC
hsa-mir-103a-3p	SPATS2L
hsa-mir-103a-3p	SREK1
hsa-mir-103a-3p	SUN2
hsa-mir-103a-3p	TGFBR3
hsa-mir-103a-3p	TLK1
hsa-mir-103a-3p	TPD52
hsa-mir-103a-3p	TWF1
hsa-mir-103a-3p	UBR3
hsa-mir-103a-3p	USP42
hsa-mir-103a-3p	VCAN
hsa-mir-103a-3p	VPS4A
hsa-mir-103a-3p	WNT3A
hsa-mir-103a-3p	YTHDC1
hsa-mir-103a-3p	YWHAH
hsa-mir-103a-3p	ZBTB10
hsa-mir-103a-3p	ZBTB34
hsa-mir-103a-3p	ZHX1
hsa-mir-103a-3p	ZNF449
hsa-mir-103a-3p	ZNRF2
hsa-mir-106a-5p	ACSL4
hsa-mir-106a-5p	AGO1
hsa-mir-106a-5p	AKAP11
hsa-mir-106a-5p	ANKH
hsa-mir-106a-5p	ANKRD33B
hsa-mir-106a-5p	ANKRD50
hsa-mir-106a-5p	ANKRD52
hsa-mir-106a-5p	ARHGAP1
hsa-mir-106a-5p	ARHGAP12
hsa-mir-106a-5p	ARID4B
hsa-mir-106a-5p	ATAD2
hsa-mir-106a-5p	ATL3
hsa-mir-106a-5p	BBX
hsa-mir-106a-5p	BICD2
hsa-mir-106a-5p	BNIP2
hsa-mir-106a-5p	BTG3
hsa-mir-106a-5p	CADM2
hsa-mir-106a-5p	CAPN15
hsa-mir-106a-5p	CAPRIN2
hsa-mir-106a-5p	CCDC71L
hsa-mir-106a-5p	CCND1
hsa-mir-106a-5p	CDKN1A
hsa-mir-106a-5p	CENPQ
hsa-mir-106a-5p	CEP170
hsa-mir-106a-5p	CEP97
hsa-mir-106a-5p	CERCAM
hsa-mir-106a-5p	CFL2
hsa-mir-106a-5p	CLIP4
hsa-mir-106a-5p	CNOT6L
hsa-mir-106a-5p	CREB1
hsa-mir-106a-5p	CRK
hsa-mir-106a-5p	DCBLD2
hsa-mir-106a-5p	DNAJB9
hsa-mir-106a-5p	DPYSL2
hsa-mir-106a-5p	DUSP2
hsa-mir-106a-5p	DYNC1LI2
hsa-mir-106a-5p	E2F1
hsa-mir-106a-5p	EFCAB14
hsa-mir-106a-5p	EGLN3
hsa-mir-106a-5p	EIF4G2
hsa-mir-106a-5p	EIF4H
hsa-mir-106a-5p	ELAVL2
hsa-mir-106a-5p	ELK4
hsa-mir-106a-5p	ENPP5
hsa-mir-106a-5p	EPHA4
hsa-mir-106a-5p	F3
hsa-mir-106a-5p	FAM126B
hsa-mir-106a-5p	FAM129A
hsa-mir-106a-5p	FAM210A
hsa-mir-106a-5p	FBXL5
hsa-mir-106a-5p	FCHO2
hsa-mir-106a-5p	FEM1C
hsa-mir-106a-5p	FJX1
hsa-mir-106a-5p	FNBP1L
hsa-mir-106a-5p	FOXJ2
hsa-mir-106a-5p	FOXJ3
hsa-mir-106a-5p	FOXQ1
hsa-mir-106a-5p	FRS2
hsa-mir-106a-5p	GID4
hsa-mir-106a-5p	GIGYF1
hsa-mir-106a-5p	GNB5
hsa-mir-106a-5p	GNS
hsa-mir-106a-5p	HAS2
hsa-mir-106a-5p	HAUS8
hsa-mir-106a-5p	HBP1
hsa-mir-106a-5p	HMBOX1
hsa-mir-106a-5p	HMGB3
hsa-mir-106a-5p	HSPA8
hsa-mir-106a-5p	KATNAL1
hsa-mir-106a-5p	KIAA0513
hsa-mir-106a-5p	KIAA0922
hsa-mir-106a-5p	KIAA1147
hsa-mir-106a-5p	KIF23
hsa-mir-106a-5p	KLF10
hsa-mir-106a-5p	KLF3
hsa-mir-106a-5p	KLHL28
hsa-mir-106a-5p	KMT2B
hsa-mir-106a-5p	KPNA2
hsa-mir-106a-5p	LAPTM4A
hsa-mir-106a-5p	LASP1
hsa-mir-106a-5p	LDLR
hsa-mir-106a-5p	LIMA1
hsa-mir-106a-5p	LIMK1
hsa-mir-106a-5p	MAP3K2
hsa-mir-106a-5p	MAPK1
hsa-mir-106a-5p	MAPRE3
hsa-mir-106a-5p	MASTL
hsa-mir-106a-5p	MCC
hsa-mir-106a-5p	MIDN
hsa-mir-106a-5p	MINK1
hsa-mir-106a-5p	MKNK2
hsa-mir-106a-5p	MORF4L1
hsa-mir-106a-5p	MSMO1
hsa-mir-106a-5p	MTF1
hsa-mir-106a-5p	MTMR3
hsa-mir-106a-5p	NABP1
hsa-mir-106a-5p	NACC2
hsa-mir-106a-5p	NAGK
hsa-mir-106a-5p	NETO2
hsa-mir-106a-5p	NFAT5
hsa-mir-106a-5p	NIN
hsa-mir-106a-5p	NKIRAS1
hsa-mir-106a-5p	NPAT
hsa-mir-106a-5p	NR2C2
hsa-mir-106a-5p	NRBP1
hsa-mir-106a-5p	NRIP3
hsa-mir-106a-5p	OSTM1
hsa-mir-106a-5p	PFKP
hsa-mir-106a-5p	PHTF2
hsa-mir-106a-5p	PITPNA
hsa-mir-106a-5p	PKNOX1
hsa-mir-106a-5p	PLS1
hsa-mir-106a-5p	PPP1R15B
hsa-mir-106a-5p	PPP6R3
hsa-mir-106a-5p	PTGFRN
hsa-mir-106a-5p	PTPDC1
hsa-mir-106a-5p	PTPN4
hsa-mir-106a-5p	PXK
hsa-mir-106a-5p	RAB10
hsa-mir-106a-5p	RAB11FIP1
hsa-mir-106a-5p	RAB22A
hsa-mir-106a-5p	RAB5B
hsa-mir-106a-5p	RAD23B
hsa-mir-106a-5p	RAP2C
hsa-mir-106a-5p	RB1
hsa-mir-106a-5p	RBL2
hsa-mir-106a-5p	REEP3
hsa-mir-106a-5p	REST
hsa-mir-106a-5p	RGMB
hsa-mir-106a-5p	RHOC
hsa-mir-106a-5p	RLIM
hsa-mir-106a-5p	RORA
hsa-mir-106a-5p	RPS6KA5
hsa-mir-106a-5p	RRAGD
hsa-mir-106a-5p	RRM2
hsa-mir-106a-5p	RUFY2
hsa-mir-106a-5p	RUNX3
hsa-mir-106a-5p	SALL3
hsa-mir-106a-5p	SAMD12
hsa-mir-106a-5p	SCAMP2
hsa-mir-106a-5p	SEMA7A
hsa-mir-106a-5p	2024-09-02
hsa-mir-106a-5p	SESN3
hsa-mir-106a-5p	SGTB
hsa-mir-106a-5p	SHOC2
hsa-mir-106a-5p	SIK1
hsa-mir-106a-5p	SLC22A23
hsa-mir-106a-5p	SMOC1
hsa-mir-106a-5p	SOX4
hsa-mir-106a-5p	SPRED1
hsa-mir-106a-5p	STAT3
hsa-mir-106a-5p	SUCO
hsa-mir-106a-5p	TGFBR2
hsa-mir-106a-5p	TMEM127
hsa-mir-106a-5p	TMEM64
hsa-mir-106a-5p	TNFRSF21
hsa-mir-106a-5p	TNKS2
hsa-mir-106a-5p	TP53INP1
hsa-mir-106a-5p	TRIM37
hsa-mir-106a-5p	TRIP10
hsa-mir-106a-5p	TSG101
hsa-mir-106a-5p	TXNIP
hsa-mir-106a-5p	U2SURP
hsa-mir-106a-5p	UBXN2A
hsa-mir-106a-5p	ULK1
hsa-mir-106a-5p	UNK
hsa-mir-106a-5p	USP32
hsa-mir-106a-5p	WAC
hsa-mir-106a-5p	WEE1
hsa-mir-106a-5p	YOD1
hsa-mir-106a-5p	ZBTB18
hsa-mir-106a-5p	ZBTB4
hsa-mir-106a-5p	ZBTB47
hsa-mir-106a-5p	ZBTB7A
hsa-mir-106a-5p	ZC3H12C
hsa-mir-106a-5p	ZFYVE26
hsa-mir-106a-5p	ZFYVE9
hsa-mir-106a-5p	ZNF202
hsa-mir-106a-5p	ZNF532
hsa-mir-106a-5p	ZNFX1
hsa-mir-106b-5p	ABCA1
hsa-mir-106b-5p	ABHD2
hsa-mir-106b-5p	ACSL4
hsa-mir-106b-5p	AGO1
hsa-mir-106b-5p	AKTIP
hsa-mir-106b-5p	ANKFY1
hsa-mir-106b-5p	ANKH
hsa-mir-106b-5p	ANKIB1
hsa-mir-106b-5p	ANKRD12
hsa-mir-106b-5p	ANKRD13C
hsa-mir-106b-5p	ANKRD33B
hsa-mir-106b-5p	ANKRD50
hsa-mir-106b-5p	ANKRD52
hsa-mir-106b-5p	AP2B1
hsa-mir-106b-5p	ARAP2
hsa-mir-106b-5p	ARHGAP1
hsa-mir-106b-5p	ARHGAP12
hsa-mir-106b-5p	ARHGAP35
hsa-mir-106b-5p	ARID4B
hsa-mir-106b-5p	ATAD2
hsa-mir-106b-5p	ATG14
hsa-mir-106b-5p	ATG16L1
hsa-mir-106b-5p	ATL3
hsa-mir-106b-5p	BAMBI
hsa-mir-106b-5p	BBX
hsa-mir-106b-5p	BICD2
hsa-mir-106b-5p	BMPR2
hsa-mir-106b-5p	BNIP2
hsa-mir-106b-5p	BRMS1L
hsa-mir-106b-5p	BTBD7
hsa-mir-106b-5p	BTG3
hsa-mir-106b-5p	C14orf28
hsa-mir-106b-5p	C6orf120
hsa-mir-106b-5p	C7orf43
hsa-mir-106b-5p	C9orf40
hsa-mir-106b-5p	CADM2
hsa-mir-106b-5p	CAMTA1
hsa-mir-106b-5p	CAPN15
hsa-mir-106b-5p	CAPRIN2
hsa-mir-106b-5p	CCDC71L
hsa-mir-106b-5p	CCND1
hsa-mir-106b-5p	CCSER2
hsa-mir-106b-5p	CDC37L1
hsa-mir-106b-5p	CDKN1A
hsa-mir-106b-5p	CENPQ
hsa-mir-106b-5p	CEP170
hsa-mir-106b-5p	CEP57
hsa-mir-106b-5p	CEP97
hsa-mir-106b-5p	CERCAM
hsa-mir-106b-5p	CFL2
hsa-mir-106b-5p	CHAF1A
hsa-mir-106b-5p	CHD9
hsa-mir-106b-5p	CHIC1
hsa-mir-106b-5p	CIT
hsa-mir-106b-5p	CLIP4
hsa-mir-106b-5p	CLOCK
hsa-mir-106b-5p	CMPK1
hsa-mir-106b-5p	CNOT4
hsa-mir-106b-5p	CNOT6L
hsa-mir-106b-5p	CNOT7
hsa-mir-106b-5p	CREB1
hsa-mir-106b-5p	CRK
hsa-mir-106b-5p	CRY2
hsa-mir-106b-5p	CYBRD1
hsa-mir-106b-5p	DDHD1
hsa-mir-106b-5p	DDX5
hsa-mir-106b-5p	DENND5B
hsa-mir-106b-5p	DNAJB9
hsa-mir-106b-5p	DNAJC27
hsa-mir-106b-5p	DPYSL2
hsa-mir-106b-5p	DUSP2
hsa-mir-106b-5p	DYNC1LI2
hsa-mir-106b-5p	E2F1
hsa-mir-106b-5p	E2F2
hsa-mir-106b-5p	E2F5
hsa-mir-106b-5p	EEA1
hsa-mir-106b-5p	EFCAB14
hsa-mir-106b-5p	EGLN3
hsa-mir-106b-5p	EIF4H
hsa-mir-106b-5p	EIF5A2
hsa-mir-106b-5p	ELAVL2
hsa-mir-106b-5p	ELK3
hsa-mir-106b-5p	ELK4
hsa-mir-106b-5p	ENPP5
hsa-mir-106b-5p	EPHA4
hsa-mir-106b-5p	EZH1
hsa-mir-106b-5p	F3
hsa-mir-106b-5p	FAM102A
hsa-mir-106b-5p	FAM117B
hsa-mir-106b-5p	FAM126B
hsa-mir-106b-5p	FAM129A
hsa-mir-106b-5p	FAM199X
hsa-mir-106b-5p	FAM210A
hsa-mir-106b-5p	FAM46C
hsa-mir-106b-5p	FAM57A
hsa-mir-106b-5p	FBXL5
hsa-mir-106b-5p	FBXO21
hsa-mir-106b-5p	FBXO31
hsa-mir-106b-5p	FBXO48
hsa-mir-106b-5p	FCHO2
hsa-mir-106b-5p	FEM1C
hsa-mir-106b-5p	FJX1
hsa-mir-106b-5p	FNBP1L
hsa-mir-106b-5p	FOXJ2
hsa-mir-106b-5p	FOXJ3
hsa-mir-106b-5p	FOXQ1
hsa-mir-106b-5p	FRMD6
hsa-mir-106b-5p	FRS2
hsa-mir-106b-5p	FYCO1
hsa-mir-106b-5p	GAB1
hsa-mir-106b-5p	GBF1
hsa-mir-106b-5p	GID4
hsa-mir-106b-5p	GIGYF1
hsa-mir-106b-5p	GINS4
hsa-mir-106b-5p	GNB5
hsa-mir-106b-5p	GNS
hsa-mir-106b-5p	GOLGA1
hsa-mir-106b-5p	GOLGA2
hsa-mir-106b-5p	GON4L
hsa-mir-106b-5p	GPAM
hsa-mir-106b-5p	HAS2
hsa-mir-106b-5p	HAUS8
hsa-mir-106b-5p	HBP1
hsa-mir-106b-5p	HIF1A
hsa-mir-106b-5p	HIP1
hsa-mir-106b-5p	HMBOX1
hsa-mir-106b-5p	HMGB3
hsa-mir-106b-5p	HSPA8
hsa-mir-106b-5p	IPO7
hsa-mir-106b-5p	IRF9
hsa-mir-106b-5p	ITCH
hsa-mir-106b-5p	JAK1
hsa-mir-106b-5p	KAT2B
hsa-mir-106b-5p	KATNAL1
hsa-mir-106b-5p	KIAA0513
hsa-mir-106b-5p	KIAA0922
hsa-mir-106b-5p	KIAA1147
hsa-mir-106b-5p	KIF23
hsa-mir-106b-5p	KLF10
hsa-mir-106b-5p	KLF3
hsa-mir-106b-5p	KLHL20
hsa-mir-106b-5p	KLHL28
hsa-mir-106b-5p	KMT2B
hsa-mir-106b-5p	KPNA2
hsa-mir-106b-5p	LAPTM4A
hsa-mir-106b-5p	LASP1
hsa-mir-106b-5p	LDLR
hsa-mir-106b-5p	LIMA1
hsa-mir-106b-5p	LIMK1
hsa-mir-106b-5p	LPGAT1
hsa-mir-106b-5p	LYSMD3
hsa-mir-106b-5p	MAP3K2
hsa-mir-106b-5p	MAP3K3
hsa-mir-106b-5p	MAPK1
hsa-mir-106b-5p	MAPK9
hsa-mir-106b-5p	MAPRE3
hsa-mir-106b-5p	MASTL
hsa-mir-106b-5p	MCC
hsa-mir-106b-5p	MCL1
hsa-mir-106b-5p	MFN2
hsa-mir-106b-5p	MIDN
hsa-mir-106b-5p	MINK1
hsa-mir-106b-5p	MKNK2
hsa-mir-106b-5p	MMP2
hsa-mir-106b-5p	MORF4L1
hsa-mir-106b-5p	MTF1
hsa-mir-106b-5p	MTMR3
hsa-mir-106b-5p	NABP1
hsa-mir-106b-5p	NACC2
hsa-mir-106b-5p	NAGK
hsa-mir-106b-5p	NCOA3
hsa-mir-106b-5p	NETO2
hsa-mir-106b-5p	NFAT5
hsa-mir-106b-5p	NHLRC3
hsa-mir-106b-5p	NIN
hsa-mir-106b-5p	NIPA1
hsa-mir-106b-5p	NKIRAS1
hsa-mir-106b-5p	NPAT
hsa-mir-106b-5p	NR2C2
hsa-mir-106b-5p	NRBP1
hsa-mir-106b-5p	NRIP3
hsa-mir-106b-5p	NUP35
hsa-mir-106b-5p	OCRL
hsa-mir-106b-5p	ORMDL3
hsa-mir-106b-5p	OSTM1
hsa-mir-106b-5p	OXR1
hsa-mir-106b-5p	PAFAH1B1
hsa-mir-106b-5p	PANK3
hsa-mir-106b-5p	PARD6B
hsa-mir-106b-5p	PDZD11
hsa-mir-106b-5p	PFKP
hsa-mir-106b-5p	PGM2L1
hsa-mir-106b-5p	PHF6
hsa-mir-106b-5p	PHTF2
hsa-mir-106b-5p	PIP4K2A
hsa-mir-106b-5p	PIP4K2C
hsa-mir-106b-5p	PITPNA
hsa-mir-106b-5p	PKD2
hsa-mir-106b-5p	PKNOX1
hsa-mir-106b-5p	PLEKHM1
hsa-mir-106b-5p	PLEKHO2
hsa-mir-106b-5p	PLS1
hsa-mir-106b-5p	PLXNA1
hsa-mir-106b-5p	POLQ
hsa-mir-106b-5p	POLR3G
hsa-mir-106b-5p	PON2
hsa-mir-106b-5p	PPP1R15B
hsa-mir-106b-5p	PPP1R3B
hsa-mir-106b-5p	PPP3R1
hsa-mir-106b-5p	PPP6C
hsa-mir-106b-5p	PPP6R3
hsa-mir-106b-5p	PRR14L
hsa-mir-106b-5p	PRRG1
hsa-mir-106b-5p	PTGFRN
hsa-mir-106b-5p	PTPDC1
hsa-mir-106b-5p	PTPN4
hsa-mir-106b-5p	PURA
hsa-mir-106b-5p	PXK
hsa-mir-106b-5p	RAB10
hsa-mir-106b-5p	RAB11FIP1
hsa-mir-106b-5p	RAB22A
hsa-mir-106b-5p	RAB5B
hsa-mir-106b-5p	RABEP1
hsa-mir-106b-5p	RAD23B
hsa-mir-106b-5p	RAP2C
hsa-mir-106b-5p	RAPGEF4
hsa-mir-106b-5p	RB1
hsa-mir-106b-5p	RBBP7
hsa-mir-106b-5p	RBL1
hsa-mir-106b-5p	RBL2
hsa-mir-106b-5p	REEP3
hsa-mir-106b-5p	REST
hsa-mir-106b-5p	RGMB
hsa-mir-106b-5p	RHOC
hsa-mir-106b-5p	RLIM
hsa-mir-106b-5p	RORA
hsa-mir-106b-5p	RPA2
hsa-mir-106b-5p	RPS6KA5
hsa-mir-106b-5p	RRAGD
hsa-mir-106b-5p	RRM2
hsa-mir-106b-5p	RUFY2
hsa-mir-106b-5p	RUNDC1
hsa-mir-106b-5p	RUNX3
hsa-mir-106b-5p	SACS
hsa-mir-106b-5p	SALL3
hsa-mir-106b-5p	SAMD12
hsa-mir-106b-5p	SCAMP2
hsa-mir-106b-5p	SCAMP5
hsa-mir-106b-5p	SEMA4B
hsa-mir-106b-5p	SEMA7A
hsa-mir-106b-5p	2024-09-02
hsa-mir-106b-5p	SESN3
hsa-mir-106b-5p	SGMS1
hsa-mir-106b-5p	SGTB
hsa-mir-106b-5p	SHOC2
hsa-mir-106b-5p	SIK1
hsa-mir-106b-5p	SIKE1
hsa-mir-106b-5p	SKIL
hsa-mir-106b-5p	SLAIN2
hsa-mir-106b-5p	SLC16A9
hsa-mir-106b-5p	SLC22A23
hsa-mir-106b-5p	SLK
hsa-mir-106b-5p	SMAD5
hsa-mir-106b-5p	SMOC1
hsa-mir-106b-5p	SNTB2
hsa-mir-106b-5p	SOX4
hsa-mir-106b-5p	SPOPL
hsa-mir-106b-5p	SPRED1
hsa-mir-106b-5p	SQSTM1
hsa-mir-106b-5p	SRSF2
hsa-mir-106b-5p	SSX2IP
hsa-mir-106b-5p	STAT3
hsa-mir-106b-5p	STK17B
hsa-mir-106b-5p	STX6
hsa-mir-106b-5p	SUCO
hsa-mir-106b-5p	SUMF1
hsa-mir-106b-5p	TADA2B
hsa-mir-106b-5p	TANC1
hsa-mir-106b-5p	TET3
hsa-mir-106b-5p	TGFBR2
hsa-mir-106b-5p	TMBIM6
hsa-mir-106b-5p	TMEM123
hsa-mir-106b-5p	TMEM127
hsa-mir-106b-5p	TMEM167A
hsa-mir-106b-5p	TMEM245
hsa-mir-106b-5p	TMEM64
hsa-mir-106b-5p	TNFAIP1
hsa-mir-106b-5p	TNFRSF21
hsa-mir-106b-5p	TNKS2
hsa-mir-106b-5p	TOPORS
hsa-mir-106b-5p	TP53INP1
hsa-mir-106b-5p	TRIM37
hsa-mir-106b-5p	TRIP10
hsa-mir-106b-5p	TSG101
hsa-mir-106b-5p	TWF1
hsa-mir-106b-5p	TXLNA
hsa-mir-106b-5p	TXNIP
hsa-mir-106b-5p	U2SURP
hsa-mir-106b-5p	UBE2Q2
hsa-mir-106b-5p	UBXN2A
hsa-mir-106b-5p	ULK1
hsa-mir-106b-5p	UNK
hsa-mir-106b-5p	USP28
hsa-mir-106b-5p	USP3
hsa-mir-106b-5p	USP32
hsa-mir-106b-5p	USP46
hsa-mir-106b-5p	UXS1
hsa-mir-106b-5p	VPS13C
hsa-mir-106b-5p	VPS26A
hsa-mir-106b-5p	WAC
hsa-mir-106b-5p	WDR37
hsa-mir-106b-5p	WEE1
hsa-mir-106b-5p	WNK3
hsa-mir-106b-5p	YOD1
hsa-mir-106b-5p	ZBTB18
hsa-mir-106b-5p	ZBTB4
hsa-mir-106b-5p	ZBTB7A
hsa-mir-106b-5p	ZBTB9
hsa-mir-106b-5p	ZC3H12C
hsa-mir-106b-5p	ZFYVE26
hsa-mir-106b-5p	ZFYVE9
hsa-mir-106b-5p	ZNF202
hsa-mir-106b-5p	ZNF280B
hsa-mir-106b-5p	ZNF532
hsa-mir-106b-5p	ZNF800
hsa-mir-106b-5p	ZNFX1
hsa-mir-107	ABL2
hsa-mir-107	ACTR2
hsa-mir-107	AGO1
hsa-mir-107	AMOT
hsa-mir-107	ARIH1
hsa-mir-107	ASH1L
hsa-mir-107	ATP13A3
hsa-mir-107	AXIN2
hsa-mir-107	BAZ2A
hsa-mir-107	BTLA
hsa-mir-107	CAB39
hsa-mir-107	CALU
hsa-mir-107	CAPZA2
hsa-mir-107	CDADC1
hsa-mir-107	CDK6
hsa-mir-107	CDK8
hsa-mir-107	CLIP1
hsa-mir-107	CNNM2
hsa-mir-107	CPEB3
hsa-mir-107	CSNK1G2
hsa-mir-107	DHX33
hsa-mir-107	DICER1
hsa-mir-107	ELK4
hsa-mir-107	FAM103A1
hsa-mir-107	FBXW7
hsa-mir-107	FGF2
hsa-mir-107	FGFRL1
hsa-mir-107	FURIN
hsa-mir-107	GABRB1
hsa-mir-107	GCC1
hsa-mir-107	GPCPD1
hsa-mir-107	HIC2
hsa-mir-107	IGSF3
hsa-mir-107	ITGA2
hsa-mir-107	KIF23
hsa-mir-107	LATS2
hsa-mir-107	LCOR
hsa-mir-107	MCM7
hsa-mir-107	MTMR3
hsa-mir-107	N4BP1
hsa-mir-107	NOTCH2
hsa-mir-107	NUP50
hsa-mir-107	OGT
hsa-mir-107	OTUD7B
hsa-mir-107	PAFAH1B2
hsa-mir-107	PAWR
hsa-mir-107	PCSK5
hsa-mir-107	PHKA1
hsa-mir-107	PIK3R1
hsa-mir-107	PLEKHF2
hsa-mir-107	PNISR
hsa-mir-107	POLD3
hsa-mir-107	PPP6C
hsa-mir-107	PRKCE
hsa-mir-107	RAB10
hsa-mir-107	RAB1B
hsa-mir-107	RIMS3
hsa-mir-107	RUNX1T1
hsa-mir-107	SALL1
hsa-mir-107	SALL4
hsa-mir-107	SEMA6A
hsa-mir-107	SLAIN2
hsa-mir-107	SMARCE1
hsa-mir-107	SNCG
hsa-mir-107	SOWAHC
hsa-mir-107	SREK1
hsa-mir-107	SUN2
hsa-mir-107	TARBP2
hsa-mir-107	TGFBR3
hsa-mir-107	TRIM35
hsa-mir-107	TWF1
hsa-mir-107	UBR3
hsa-mir-107	USP42
hsa-mir-107	VCAN
hsa-mir-107	VPS4A
hsa-mir-107	YTHDC1
hsa-mir-107	YWHAH
hsa-mir-107	ZBTB10
hsa-mir-107	ZNF449
hsa-mir-107	ZNF606
hsa-mir-122-5p	AKT3
hsa-mir-122-5p	ALDOA
hsa-mir-122-5p	ANKRD13C
hsa-mir-122-5p	BROX
hsa-mir-122-5p	CCDC43
hsa-mir-122-5p	CCNG1
hsa-mir-122-5p	CLIC4
hsa-mir-122-5p	DUSP2
hsa-mir-122-5p	FAM117B
hsa-mir-122-5p	FUNDC2
hsa-mir-122-5p	G6PC3
hsa-mir-122-5p	GALNT3
hsa-mir-122-5p	GNPDA2
hsa-mir-122-5p	GYS1
hsa-mir-122-5p	HECTD3
hsa-mir-122-5p	HECW2
hsa-mir-122-5p	NFX1
hsa-mir-122-5p	NPEPPS
hsa-mir-122-5p	NT5C3A
hsa-mir-122-5p	ORC2
hsa-mir-122-5p	P4HA1
hsa-mir-122-5p	PHF14
hsa-mir-122-5p	PIP4K2A
hsa-mir-122-5p	PKM
hsa-mir-122-5p	PRKRA
hsa-mir-122-5p	RBL1
hsa-mir-122-5p	RBM43
hsa-mir-122-5p	SLC52A2
hsa-mir-122-5p	SLC7A1
hsa-mir-122-5p	SLC9A1
hsa-mir-122-5p	TGFBRAP1
hsa-mir-122-5p	TNRC6A
hsa-mir-128-3p	ABCA1
hsa-mir-128-3p	ADAMTS5
hsa-mir-128-3p	AFF4
hsa-mir-128-3p	AKR7A2
hsa-mir-128-3p	ALDH4A1
hsa-mir-128-3p	ANKRD40
hsa-mir-128-3p	ARHGAP12
hsa-mir-128-3p	ATP6V1C1
hsa-mir-128-3p	ATP8A1
hsa-mir-128-3p	BAG2
hsa-mir-128-3p	BMI1
hsa-mir-128-3p	CANX
hsa-mir-128-3p	CASC3
hsa-mir-128-3p	CLPP
hsa-mir-128-3p	COX18
hsa-mir-128-3p	CSF1
hsa-mir-128-3p	DCAF7
hsa-mir-128-3p	DCP2
hsa-mir-128-3p	DCX
hsa-mir-128-3p	DDAH1
hsa-mir-128-3p	DDX6
hsa-mir-128-3p	EIF2S2
hsa-mir-128-3p	FBLN5
hsa-mir-128-3p	FUBP3
hsa-mir-128-3p	GATA6
hsa-mir-128-3p	GNB5
hsa-mir-128-3p	GPAM
hsa-mir-128-3p	H3F3B
hsa-mir-128-3p	H3F3C
hsa-mir-128-3p	INO80D
hsa-mir-128-3p	ISL1
hsa-mir-128-3p	ITCH
hsa-mir-128-3p	KAT7
hsa-mir-128-3p	KBTBD11
hsa-mir-128-3p	KIAA1191
hsa-mir-128-3p	KIN
hsa-mir-128-3p	KLF4
hsa-mir-128-3p	LIN28A
hsa-mir-128-3p	LSM1
hsa-mir-128-3p	MAPK14
hsa-mir-128-3p	MAPK6
hsa-mir-128-3p	MOB1B
hsa-mir-128-3p	MOB3A
hsa-mir-128-3p	NAA50
hsa-mir-128-3p	NDST1
hsa-mir-128-3p	NEK2
hsa-mir-128-3p	NTRK3
hsa-mir-128-3p	NUS1
hsa-mir-128-3p	PAIP2
hsa-mir-128-3p	PCTP
hsa-mir-128-3p	PDE3A
hsa-mir-128-3p	PDHX
hsa-mir-128-3p	PDIA5
hsa-mir-128-3p	PITHD1
hsa-mir-128-3p	PLAGL2
hsa-mir-128-3p	RAP1B
hsa-mir-128-3p	RELN
hsa-mir-128-3p	RET
hsa-mir-128-3p	RGS6
hsa-mir-128-3p	RNF182
hsa-mir-128-3p	RPS6KA5
hsa-mir-128-3p	SEC61A1
hsa-mir-128-3p	SETD7
hsa-mir-128-3p	SFXN2
hsa-mir-128-3p	SH3RF1
hsa-mir-128-3p	SHOC2
hsa-mir-128-3p	SIRT1
hsa-mir-128-3p	SLC39A7
hsa-mir-128-3p	SLC5A3
hsa-mir-128-3p	SLC7A11
hsa-mir-128-3p	SOS1
hsa-mir-128-3p	SP1
hsa-mir-128-3p	SREBF2
hsa-mir-128-3p	STK3
hsa-mir-128-3p	TBX3
hsa-mir-128-3p	TGFBR1
hsa-mir-128-3p	TMEM167A
hsa-mir-128-3p	TMEM30A
hsa-mir-128-3p	TMEM91
hsa-mir-128-3p	TNPO1
hsa-mir-128-3p	TPPP
hsa-mir-128-3p	TSPAN13
hsa-mir-128-3p	TUB
hsa-mir-128-3p	TXNIP
hsa-mir-128-3p	UBE2W
hsa-mir-128-3p	UNC13C
hsa-mir-128-3p	VEGFC
hsa-mir-128-3p	VPS4B
hsa-mir-128-3p	WASL
hsa-mir-128-3p	WEE1
hsa-mir-128-3p	ZFHX3
hsa-mir-128-3p	ZFP36L1
hsa-mir-128-3p	ZNF329
hsa-mir-128-3p	ZNF652
hsa-mir-129-5p	ABCC5
hsa-mir-129-5p	ACSL4
hsa-mir-129-5p	ADD3
hsa-mir-129-5p	AKAP10
hsa-mir-129-5p	APC
hsa-mir-129-5p	BMPR2
hsa-mir-129-5p	C1S
hsa-mir-129-5p	CALM1
hsa-mir-129-5p	CBX4
hsa-mir-129-5p	CBX6
hsa-mir-129-5p	CDK6
hsa-mir-129-5p	CLOCK
hsa-mir-129-5p	CNTLN
hsa-mir-129-5p	DAB2
hsa-mir-129-5p	DIS3
hsa-mir-129-5p	DNAJC15
hsa-mir-129-5p	DUSP10
hsa-mir-129-5p	EBF1
hsa-mir-129-5p	EI24
hsa-mir-129-5p	ETV6
hsa-mir-129-5p	EXPH5
hsa-mir-129-5p	FMR1
hsa-mir-129-5p	FNIP2
hsa-mir-129-5p	GABBR2
hsa-mir-129-5p	GALNT1
hsa-mir-129-5p	GNAQ
hsa-mir-129-5p	HBS1L
hsa-mir-129-5p	HMGB1
hsa-mir-129-5p	HNRNPA3
hsa-mir-129-5p	KANK4
hsa-mir-129-5p	KAT6B
hsa-mir-129-5p	KLHL5
hsa-mir-129-5p	LIMS1
hsa-mir-129-5p	LRRC2
hsa-mir-129-5p	NWD1
hsa-mir-129-5p	PAPD5
hsa-mir-129-5p	PRDM1
hsa-mir-129-5p	RBM47
hsa-mir-129-5p	RBMXL1
hsa-mir-129-5p	REEP1
hsa-mir-129-5p	RNF165
hsa-mir-129-5p	RSBN1
hsa-mir-129-5p	RYBP
hsa-mir-129-5p	SBNO1
hsa-mir-129-5p	SEMA6A
hsa-mir-129-5p	SESN3
hsa-mir-129-5p	SLBP
hsa-mir-129-5p	SORBS2
hsa-mir-129-5p	SOX4
hsa-mir-129-5p	SPRY4
hsa-mir-129-5p	STON2
hsa-mir-129-5p	TERF2
hsa-mir-129-5p	UNC5D
hsa-mir-129-5p	USP6NL
hsa-mir-129-5p	ZNF25
hsa-mir-142-3p	ACSL4
hsa-mir-142-3p	AFF1
hsa-mir-142-3p	AKT1S1
hsa-mir-142-3p	APC
hsa-mir-142-3p	ARL15
hsa-mir-142-3p	ARNTL
hsa-mir-142-3p	BACH1
hsa-mir-142-3p	BOD1
hsa-mir-142-3p	C5orf24
hsa-mir-142-3p	C9orf72
hsa-mir-142-3p	CCNT2
hsa-mir-142-3p	CEP192
hsa-mir-142-3p	CLDN12
hsa-mir-142-3p	CLOCK
hsa-mir-142-3p	CLTA
hsa-mir-142-3p	CPEB2
hsa-mir-142-3p	EGR2
hsa-mir-142-3p	EML4
hsa-mir-142-3p	EPM2AIP1
hsa-mir-142-3p	FAM208B
hsa-mir-142-3p	FBXO3
hsa-mir-142-3p	FNDC3A
hsa-mir-142-3p	FYCO1
hsa-mir-142-3p	GFI1
hsa-mir-142-3p	GOLGA1
hsa-mir-142-3p	HECTD1
hsa-mir-142-3p	HGS
hsa-mir-142-3p	HMGA1
hsa-mir-142-3p	HMGB1
hsa-mir-142-3p	HSPA1B
hsa-mir-142-3p	INPP5A
hsa-mir-142-3p	INPP5F
hsa-mir-142-3p	IPMK
hsa-mir-142-3p	ITGAV
hsa-mir-142-3p	KAT2B
hsa-mir-142-3p	KAT7
hsa-mir-142-3p	KIF5B
hsa-mir-142-3p	LCOR
hsa-mir-142-3p	MARCKS
hsa-mir-142-3p	MBD6
hsa-mir-142-3p	MMD
hsa-mir-142-3p	MORF4L2
hsa-mir-142-3p	MRFAP1
hsa-mir-142-3p	MTMR9
hsa-mir-142-3p	MTUS1
hsa-mir-142-3p	PPP1R2
hsa-mir-142-3p	PSMB5
hsa-mir-142-3p	PTPN23
hsa-mir-142-3p	RAB39A
hsa-mir-142-3p	RGL2
hsa-mir-142-3p	RICTOR
hsa-mir-142-3p	ROCK2
hsa-mir-142-3p	SCAMP1
hsa-mir-142-3p	SGMS1
hsa-mir-142-3p	SIK1
hsa-mir-142-3p	SLC35F5
hsa-mir-142-3p	SLC37A3
hsa-mir-142-3p	SLC7A11
hsa-mir-142-3p	SMG1
hsa-mir-142-3p	STAM
hsa-mir-142-3p	STRN3
hsa-mir-142-3p	SYPL1
hsa-mir-142-3p	TAB2
hsa-mir-142-3p	TAOK1
hsa-mir-142-3p	TFG
hsa-mir-142-3p	TGFBR1
hsa-mir-142-3p	TIPARP
hsa-mir-142-3p	TMEM59
hsa-mir-142-3p	TNKS
hsa-mir-142-3p	TNRC18
hsa-mir-142-3p	TSEN34
hsa-mir-142-3p	TWF1
hsa-mir-142-3p	USP6NL
hsa-mir-142-3p	WASL
hsa-mir-142-3p	ZCCHC14
hsa-mir-142-3p	ZMYND8
hsa-mir-142-3p	ZNF217
hsa-mir-143-3p	CHST10
hsa-mir-143-3p	COL1A1
hsa-mir-143-3p	COL5A2
hsa-mir-143-3p	COMMD2
hsa-mir-143-3p	CTNND1
hsa-mir-143-3p	ENO4
hsa-mir-143-3p	FHIT
hsa-mir-143-3p	FNDC3B
hsa-mir-143-3p	GXYLT1
hsa-mir-143-3p	IGFBP5
hsa-mir-143-3p	KAT7
hsa-mir-143-3p	KRAS
hsa-mir-143-3p	MAP3K7
hsa-mir-143-3p	MAPK7
hsa-mir-143-3p	MYO6
hsa-mir-143-3p	PAPPA
hsa-mir-143-3p	PLEKHM3
hsa-mir-143-3p	RBM27
hsa-mir-143-3p	SAMD8
hsa-mir-143-3p	SECISBP2L
hsa-mir-143-3p	SERPINE1
hsa-mir-143-3p	ZBTB44
hsa-mir-150-5p	ADIPOR2
hsa-mir-150-5p	AHI1
hsa-mir-150-5p	AIFM2
hsa-mir-150-5p	AMOTL2
hsa-mir-150-5p	CBL
hsa-mir-150-5p	EGR2
hsa-mir-150-5p	ELK1
hsa-mir-150-5p	EREG
hsa-mir-150-5p	GAN
hsa-mir-150-5p	GK5
hsa-mir-150-5p	GOSR1
hsa-mir-150-5p	HILPDA
hsa-mir-150-5p	KLHL21
hsa-mir-150-5p	MBD6
hsa-mir-150-5p	MTMR9
hsa-mir-150-5p	MUC4
hsa-mir-150-5p	MYB
hsa-mir-150-5p	PDCD4
hsa-mir-150-5p	PDIA6
hsa-mir-150-5p	PLEKHM3
hsa-mir-150-5p	PLXDC1
hsa-mir-150-5p	PTGIS
hsa-mir-150-5p	QSOX1
hsa-mir-150-5p	RNF165
hsa-mir-150-5p	SLC7A11
hsa-mir-150-5p	SP1
hsa-mir-150-5p	TLDC1
hsa-mir-150-5p	TRPS1
hsa-mir-150-5p	XPNPEP3
hsa-mir-150-5p	ZEB1
hsa-mir-150-5p	ZNF347
hsa-mir-150-5p	ZNF460
hsa-mir-15a-5p	ABL2
hsa-mir-15a-5p	ACOX1
hsa-mir-15a-5p	ACTR2
hsa-mir-15a-5p	ACVR2A
hsa-mir-15a-5p	AFF4
hsa-mir-15a-5p	AGO4
hsa-mir-15a-5p	AKAP11
hsa-mir-15a-5p	AKT3
hsa-mir-15a-5p	AMER1
hsa-mir-15a-5p	AMOTL1
hsa-mir-15a-5p	ARHGAP32
hsa-mir-15a-5p	ARHGDIA
hsa-mir-15a-5p	ARIH1
hsa-mir-15a-5p	ASH1L
hsa-mir-15a-5p	ATG14
hsa-mir-15a-5p	ATG9A
hsa-mir-15a-5p	ATP13A3
hsa-mir-15a-5p	ATXN7L3B
hsa-mir-15a-5p	AVL9
hsa-mir-15a-5p	AXIN2
hsa-mir-15a-5p	B4GALT1
hsa-mir-15a-5p	BACE1
hsa-mir-15a-5p	BAG4
hsa-mir-15a-5p	BCL7A
hsa-mir-15a-5p	BTG2
hsa-mir-15a-5p	BTRC
hsa-mir-15a-5p	BZW1
hsa-mir-15a-5p	C11orf24
hsa-mir-15a-5p	C2orf42
hsa-mir-15a-5p	CACUL1
hsa-mir-15a-5p	CALU
hsa-mir-15a-5p	CAMSAP1
hsa-mir-15a-5p	CAPZA2
hsa-mir-15a-5p	CARD10
hsa-mir-15a-5p	CARM1
hsa-mir-15a-5p	CASK
hsa-mir-15a-5p	CBFA2T3
hsa-mir-15a-5p	CBX2
hsa-mir-15a-5p	CBX4
hsa-mir-15a-5p	CCDC88C
hsa-mir-15a-5p	CCND1
hsa-mir-15a-5p	CCNE1
hsa-mir-15a-5p	CCNT2
hsa-mir-15a-5p	CD2AP
hsa-mir-15a-5p	CDC25A
hsa-mir-15a-5p	CDC27
hsa-mir-15a-5p	CDC37L1
hsa-mir-15a-5p	CDC42SE2
hsa-mir-15a-5p	CDCA4
hsa-mir-15a-5p	CDK17
hsa-mir-15a-5p	CEP55
hsa-mir-15a-5p	CHEK1
hsa-mir-15a-5p	CHIC1
hsa-mir-15a-5p	CLCN3
hsa-mir-15a-5p	CLSPN
hsa-mir-15a-5p	CPEB2
hsa-mir-15a-5p	CPEB3
hsa-mir-15a-5p	CREBRF
hsa-mir-15a-5p	CRIM1
hsa-mir-15a-5p	CRKL
hsa-mir-15a-5p	CSDE1
hsa-mir-15a-5p	CUL2
hsa-mir-15a-5p	CYP26B1
hsa-mir-15a-5p	DDX3X
hsa-mir-15a-5p	DDX3Y
hsa-mir-15a-5p	DMTF1
hsa-mir-15a-5p	E2F3
hsa-mir-15a-5p	E2F7
hsa-mir-15a-5p	ELK4
hsa-mir-15a-5p	ENTPD7
hsa-mir-15a-5p	ETNK1
hsa-mir-15a-5p	EZH1
hsa-mir-15a-5p	FAM122B
hsa-mir-15a-5p	FASN
hsa-mir-15a-5p	FBXL20
hsa-mir-15a-5p	FGF2
hsa-mir-15a-5p	FKBP1A
hsa-mir-15a-5p	FOXK1
hsa-mir-15a-5p	FRYL
hsa-mir-15a-5p	GABARAPL1
hsa-mir-15a-5p	GABPA
hsa-mir-15a-5p	GALNT1
hsa-mir-15a-5p	GPATCH8
hsa-mir-15a-5p	GRAMD3
hsa-mir-15a-5p	HIGD1A
hsa-mir-15a-5p	HMBOX1
hsa-mir-15a-5p	HMGA2
hsa-mir-15a-5p	HOXA10
hsa-mir-15a-5p	HOXA3
hsa-mir-15a-5p	HSPA4L
hsa-mir-15a-5p	HSPE1-MOB4
hsa-mir-15a-5p	IPPK
hsa-mir-15a-5p	ITGA2
hsa-mir-15a-5p	JARID2
hsa-mir-15a-5p	KATNAL1
hsa-mir-15a-5p	KIF23
hsa-mir-15a-5p	KIF3B
hsa-mir-15a-5p	KPNA1
hsa-mir-15a-5p	LAMC1
hsa-mir-15a-5p	LITAF
hsa-mir-15a-5p	LRIG2
hsa-mir-15a-5p	LRRFIP2
hsa-mir-15a-5p	LSM11
hsa-mir-15a-5p	LURAP1L
hsa-mir-15a-5p	LUZP1
hsa-mir-15a-5p	MKX
hsa-mir-15a-5p	MLLT6
hsa-mir-15a-5p	MOB4
hsa-mir-15a-5p	MTFR1L
hsa-mir-15a-5p	MTMR3
hsa-mir-15a-5p	MTMR4
hsa-mir-15a-5p	MYB
hsa-mir-15a-5p	MYO5A
hsa-mir-15a-5p	N4BP1
hsa-mir-15a-5p	NAPG
hsa-mir-15a-5p	NOTCH2
hsa-mir-15a-5p	NR2C2
hsa-mir-15a-5p	NUCKS1
hsa-mir-15a-5p	NUFIP2
hsa-mir-15a-5p	NUP50
hsa-mir-15a-5p	OGT
hsa-mir-15a-5p	PAFAH1B1
hsa-mir-15a-5p	PAFAH1B2
hsa-mir-15a-5p	PCMT1
hsa-mir-15a-5p	PDCD6IP
hsa-mir-15a-5p	PDIA6
hsa-mir-15a-5p	PDIK1L
hsa-mir-15a-5p	PEX13
hsa-mir-15a-5p	PHC3
hsa-mir-15a-5p	PHF19
hsa-mir-15a-5p	PHKA1
hsa-mir-15a-5p	PHLPP2
hsa-mir-15a-5p	PIK3R1
hsa-mir-15a-5p	PIM1
hsa-mir-15a-5p	PISD
hsa-mir-15a-5p	PLAG1
hsa-mir-15a-5p	PLEKHA1
hsa-mir-15a-5p	PLRG1
hsa-mir-15a-5p	PNISR
hsa-mir-15a-5p	PNPLA6
hsa-mir-15a-5p	POM121C
hsa-mir-15a-5p	PPM1A
hsa-mir-15a-5p	PPP1R11
hsa-mir-15a-5p	PPP6C
hsa-mir-15a-5p	PRDM4
hsa-mir-15a-5p	PRKAR2A
hsa-mir-15a-5p	PRRC2C
hsa-mir-15a-5p	PSAT1
hsa-mir-15a-5p	PSKH1
hsa-mir-15a-5p	PTPRD
hsa-mir-15a-5p	PTPRJ
hsa-mir-15a-5p	PURA
hsa-mir-15a-5p	RAB11FIP2
hsa-mir-15a-5p	RAB9B
hsa-mir-15a-5p	RAD23B
hsa-mir-15a-5p	RAP2C
hsa-mir-15a-5p	RARB
hsa-mir-15a-5p	RASEF
hsa-mir-15a-5p	RBBP6
hsa-mir-15a-5p	RBPJ
hsa-mir-15a-5p	RECK
hsa-mir-15a-5p	RET
hsa-mir-15a-5p	RFWD2
hsa-mir-15a-5p	RNF138
hsa-mir-15a-5p	RPRD2
hsa-mir-15a-5p	RPS6KA3
hsa-mir-15a-5p	RS1
hsa-mir-15a-5p	RUNX1T1
hsa-mir-15a-5p	SALL1
hsa-mir-15a-5p	SBNO1
hsa-mir-15a-5p	SEC24A
hsa-mir-15a-5p	2024-09-02
hsa-mir-15a-5p	SERBP1
hsa-mir-15a-5p	SHOC2
hsa-mir-15a-5p	SIDT2
hsa-mir-15a-5p	SIK1
hsa-mir-15a-5p	SIRT4
hsa-mir-15a-5p	SKI
hsa-mir-15a-5p	SLC39A9
hsa-mir-15a-5p	SLC9A6
hsa-mir-15a-5p	SMAD3
hsa-mir-15a-5p	SMAD7
hsa-mir-15a-5p	SMURF1
hsa-mir-15a-5p	SNX16
hsa-mir-15a-5p	SOWAHC
hsa-mir-15a-5p	SPRED1
hsa-mir-15a-5p	SPTLC1
hsa-mir-15a-5p	SREK1
hsa-mir-15a-5p	SRPK1
hsa-mir-15a-5p	STK38
hsa-mir-15a-5p	STRADB
hsa-mir-15a-5p	STX17
hsa-mir-15a-5p	STXBP3
hsa-mir-15a-5p	SUPT16H
hsa-mir-15a-5p	SYNRG
hsa-mir-15a-5p	SYPL1
hsa-mir-15a-5p	TAOK1
hsa-mir-15a-5p	TBC1D20
hsa-mir-15a-5p	TBL1XR1
hsa-mir-15a-5p	TBPL1
hsa-mir-15a-5p	TGFBR3
hsa-mir-15a-5p	TLE4
hsa-mir-15a-5p	TLK1
hsa-mir-15a-5p	TMEM100
hsa-mir-15a-5p	TMEM135
hsa-mir-15a-5p	TMEM161B
hsa-mir-15a-5p	TNRC6B
hsa-mir-15a-5p	TRAK1
hsa-mir-15a-5p	TRAM1
hsa-mir-15a-5p	TSPYL2
hsa-mir-15a-5p	UBE2Q1
hsa-mir-15a-5p	UBE2V1
hsa-mir-15a-5p	UBE4A
hsa-mir-15a-5p	UBN2
hsa-mir-15a-5p	UBR3
hsa-mir-15a-5p	USP15
hsa-mir-15a-5p	USP3
hsa-mir-15a-5p	USP31
hsa-mir-15a-5p	USP42
hsa-mir-15a-5p	VEGFA
hsa-mir-15a-5p	VPS4A
hsa-mir-15a-5p	WEE1
hsa-mir-15a-5p	WIPI2
hsa-mir-15a-5p	WNT3A
hsa-mir-15a-5p	YIPF6
hsa-mir-15a-5p	YTHDC1
hsa-mir-15a-5p	YWHAH
hsa-mir-15a-5p	YWHAQ
hsa-mir-15a-5p	ZBTB10
hsa-mir-15a-5p	ZBTB33
hsa-mir-15a-5p	ZBTB34
hsa-mir-15a-5p	ZCCHC3
hsa-mir-15a-5p	ZFHX4
hsa-mir-15a-5p	ZMAT3
hsa-mir-15a-5p	ZNF275
hsa-mir-15a-5p	ZNF449
hsa-mir-15a-5p	ZNF622
hsa-mir-15a-5p	ZNF704
hsa-mir-15a-5p	ZNRF2
hsa-mir-15a-5p	ZNRF3
hsa-mir-15b-5p	ABL2
hsa-mir-15b-5p	ACOX1
hsa-mir-15b-5p	ACTR2
hsa-mir-15b-5p	ACVR2A
hsa-mir-15b-5p	AFF4
hsa-mir-15b-5p	AGO4
hsa-mir-15b-5p	AKAP11
hsa-mir-15b-5p	AKT3
hsa-mir-15b-5p	AMER1
hsa-mir-15b-5p	AMMECR1L
hsa-mir-15b-5p	AMOTL1
hsa-mir-15b-5p	ARHGAP32
hsa-mir-15b-5p	ARHGDIA
hsa-mir-15b-5p	ARIH1
hsa-mir-15b-5p	ASH1L
hsa-mir-15b-5p	ATG14
hsa-mir-15b-5p	ATG9A
hsa-mir-15b-5p	ATP13A3
hsa-mir-15b-5p	ATXN7L3B
hsa-mir-15b-5p	AVL9
hsa-mir-15b-5p	AXIN2
hsa-mir-15b-5p	B4GALT1
hsa-mir-15b-5p	BAG4
hsa-mir-15b-5p	BCL7A
hsa-mir-15b-5p	BTAF1
hsa-mir-15b-5p	BTG2
hsa-mir-15b-5p	BTRC
hsa-mir-15b-5p	BZW1
hsa-mir-15b-5p	C11orf24
hsa-mir-15b-5p	C2orf42
hsa-mir-15b-5p	CACUL1
hsa-mir-15b-5p	CALU
hsa-mir-15b-5p	CAMSAP1
hsa-mir-15b-5p	CAPZA2
hsa-mir-15b-5p	CARD10
hsa-mir-15b-5p	CASK
hsa-mir-15b-5p	CBFA2T3
hsa-mir-15b-5p	CBX2
hsa-mir-15b-5p	CBX4
hsa-mir-15b-5p	CCDC88C
hsa-mir-15b-5p	CCND1
hsa-mir-15b-5p	CCNE1
hsa-mir-15b-5p	CCNT2
hsa-mir-15b-5p	CD2AP
hsa-mir-15b-5p	CDC25A
hsa-mir-15b-5p	CDC27
hsa-mir-15b-5p	CDC37L1
hsa-mir-15b-5p	CDC42SE2
hsa-mir-15b-5p	CDCA4
hsa-mir-15b-5p	CDK17
hsa-mir-15b-5p	CEP55
hsa-mir-15b-5p	CHEK1
hsa-mir-15b-5p	CHIC1
hsa-mir-15b-5p	CLSPN
hsa-mir-15b-5p	CPEB2
hsa-mir-15b-5p	CPEB3
hsa-mir-15b-5p	CREBRF
hsa-mir-15b-5p	CRIM1
hsa-mir-15b-5p	CRKL
hsa-mir-15b-5p	CSDE1
hsa-mir-15b-5p	CUL2
hsa-mir-15b-5p	CYP26B1
hsa-mir-15b-5p	DDX3X
hsa-mir-15b-5p	DDX3Y
hsa-mir-15b-5p	DMTF1
hsa-mir-15b-5p	E2F3
hsa-mir-15b-5p	E2F7
hsa-mir-15b-5p	ELK4
hsa-mir-15b-5p	ENTPD7
hsa-mir-15b-5p	ETNK1
hsa-mir-15b-5p	EZH1
hsa-mir-15b-5p	FAM122B
hsa-mir-15b-5p	FASN
hsa-mir-15b-5p	FBXL20
hsa-mir-15b-5p	FGF2
hsa-mir-15b-5p	FKBP1A
hsa-mir-15b-5p	FOXK1
hsa-mir-15b-5p	FRYL
hsa-mir-15b-5p	GABARAPL1
hsa-mir-15b-5p	GABPA
hsa-mir-15b-5p	GALNT1
hsa-mir-15b-5p	GPATCH8
hsa-mir-15b-5p	GRAMD3
hsa-mir-15b-5p	HMBOX1
hsa-mir-15b-5p	HOXA10
hsa-mir-15b-5p	HOXA3
hsa-mir-15b-5p	HSPA4L
hsa-mir-15b-5p	HSPE1-MOB4
hsa-mir-15b-5p	IPPK
hsa-mir-15b-5p	ITGA2
hsa-mir-15b-5p	JARID2
hsa-mir-15b-5p	KATNAL1
hsa-mir-15b-5p	KDR
hsa-mir-15b-5p	KIF23
hsa-mir-15b-5p	KIF3B
hsa-mir-15b-5p	KMT2D
hsa-mir-15b-5p	KPNA1
hsa-mir-15b-5p	LAMC1
hsa-mir-15b-5p	LITAF
hsa-mir-15b-5p	LRIG2
hsa-mir-15b-5p	LRRFIP2
hsa-mir-15b-5p	LSM11
hsa-mir-15b-5p	LURAP1L
hsa-mir-15b-5p	LUZP1
hsa-mir-15b-5p	MKX
hsa-mir-15b-5p	MLLT6
hsa-mir-15b-5p	MOB4
hsa-mir-15b-5p	MTFR1L
hsa-mir-15b-5p	MTMR3
hsa-mir-15b-5p	MTMR4
hsa-mir-15b-5p	MYO5A
hsa-mir-15b-5p	N4BP1
hsa-mir-15b-5p	NAPG
hsa-mir-15b-5p	NOTCH2
hsa-mir-15b-5p	NR2C2
hsa-mir-15b-5p	NUCKS1
hsa-mir-15b-5p	NUFIP2
hsa-mir-15b-5p	NUP210
hsa-mir-15b-5p	NUP50
hsa-mir-15b-5p	OGT
hsa-mir-15b-5p	PAFAH1B1
hsa-mir-15b-5p	PAFAH1B2
hsa-mir-15b-5p	PCMT1
hsa-mir-15b-5p	PDCD4
hsa-mir-15b-5p	PDIA6
hsa-mir-15b-5p	PDIK1L
hsa-mir-15b-5p	PEX13
hsa-mir-15b-5p	PHC3
hsa-mir-15b-5p	PHF19
hsa-mir-15b-5p	PHKA1
hsa-mir-15b-5p	PHLPP2
hsa-mir-15b-5p	PIK3R1
hsa-mir-15b-5p	PIM1
hsa-mir-15b-5p	PISD
hsa-mir-15b-5p	PLAG1
hsa-mir-15b-5p	PLEKHA1
hsa-mir-15b-5p	PLRG1
hsa-mir-15b-5p	PLSCR4
hsa-mir-15b-5p	PNISR
hsa-mir-15b-5p	PNPLA6
hsa-mir-15b-5p	PPM1A
hsa-mir-15b-5p	PPM1D
hsa-mir-15b-5p	PPP1R11
hsa-mir-15b-5p	PPP6C
hsa-mir-15b-5p	PRDM4
hsa-mir-15b-5p	PRKAR2A
hsa-mir-15b-5p	PRRC2C
hsa-mir-15b-5p	PSAT1
hsa-mir-15b-5p	PSKH1
hsa-mir-15b-5p	PTPRD
hsa-mir-15b-5p	PTPRJ
hsa-mir-15b-5p	PURA
hsa-mir-15b-5p	RAB11FIP2
hsa-mir-15b-5p	RAD23B
hsa-mir-15b-5p	RAP2C
hsa-mir-15b-5p	RARB
hsa-mir-15b-5p	RASEF
hsa-mir-15b-5p	RBBP6
hsa-mir-15b-5p	RBPJ
hsa-mir-15b-5p	RECK
hsa-mir-15b-5p	RFWD2
hsa-mir-15b-5p	RNF138
hsa-mir-15b-5p	RPRD2
hsa-mir-15b-5p	RPS6KA3
hsa-mir-15b-5p	RS1
hsa-mir-15b-5p	RUNX1T1
hsa-mir-15b-5p	SALL1
hsa-mir-15b-5p	SBNO1
hsa-mir-15b-5p	SEC24A
hsa-mir-15b-5p	2024-09-02
hsa-mir-15b-5p	SERBP1
hsa-mir-15b-5p	SHOC2
hsa-mir-15b-5p	SIDT2
hsa-mir-15b-5p	SIK1
hsa-mir-15b-5p	SIRT4
hsa-mir-15b-5p	SKI
hsa-mir-15b-5p	SLC39A9
hsa-mir-15b-5p	SLC9A6
hsa-mir-15b-5p	SMAD3
hsa-mir-15b-5p	SMAD7
hsa-mir-15b-5p	SMURF1
hsa-mir-15b-5p	SNX16
hsa-mir-15b-5p	SOWAHC
hsa-mir-15b-5p	SPRED1
hsa-mir-15b-5p	SPTLC1
hsa-mir-15b-5p	SREK1
hsa-mir-15b-5p	STK38
hsa-mir-15b-5p	STRADB
hsa-mir-15b-5p	STX17
hsa-mir-15b-5p	STXBP1
hsa-mir-15b-5p	STXBP3
hsa-mir-15b-5p	SUPT16H
hsa-mir-15b-5p	SYNJ1
hsa-mir-15b-5p	SYNRG
hsa-mir-15b-5p	SYPL1
hsa-mir-15b-5p	TAOK1
hsa-mir-15b-5p	TBC1D20
hsa-mir-15b-5p	TBL1XR1
hsa-mir-15b-5p	TBPL1
hsa-mir-15b-5p	TGFBR3
hsa-mir-15b-5p	TLE4
hsa-mir-15b-5p	TLK1
hsa-mir-15b-5p	TMC7
hsa-mir-15b-5p	TMEM100
hsa-mir-15b-5p	TMEM135
hsa-mir-15b-5p	TMEM161B
hsa-mir-15b-5p	TNRC6B
hsa-mir-15b-5p	TRAK1
hsa-mir-15b-5p	TRAM1
hsa-mir-15b-5p	UBE2Q1
hsa-mir-15b-5p	UBE2V1
hsa-mir-15b-5p	UBE4A
hsa-mir-15b-5p	UBN2
hsa-mir-15b-5p	UBR3
hsa-mir-15b-5p	USP15
hsa-mir-15b-5p	USP3
hsa-mir-15b-5p	USP31
hsa-mir-15b-5p	USP42
hsa-mir-15b-5p	VEGFA
hsa-mir-15b-5p	VPS4A
hsa-mir-15b-5p	WEE1
hsa-mir-15b-5p	WIPI2
hsa-mir-15b-5p	YIPF6
hsa-mir-15b-5p	YTHDC1
hsa-mir-15b-5p	YWHAH
hsa-mir-15b-5p	YWHAQ
hsa-mir-15b-5p	ZBTB10
hsa-mir-15b-5p	ZBTB33
hsa-mir-15b-5p	ZBTB34
hsa-mir-15b-5p	ZCCHC3
hsa-mir-15b-5p	ZFHX4
hsa-mir-15b-5p	ZMAT3
hsa-mir-15b-5p	ZNF275
hsa-mir-15b-5p	ZNF449
hsa-mir-15b-5p	ZNF622
hsa-mir-15b-5p	ZNF704
hsa-mir-15b-5p	ZNRF2
hsa-mir-15b-5p	ZNRF3
hsa-mir-16-5p	ABHD2
hsa-mir-16-5p	ABL2
hsa-mir-16-5p	ACOX1
hsa-mir-16-5p	ACTR2
hsa-mir-16-5p	ACVR2A
hsa-mir-16-5p	AFF4
hsa-mir-16-5p	AGK
hsa-mir-16-5p	AGO4
hsa-mir-16-5p	AHCYL2
hsa-mir-16-5p	AKAP11
hsa-mir-16-5p	AKT3
hsa-mir-16-5p	AMER1
hsa-mir-16-5p	AMOTL1
hsa-mir-16-5p	APLNR
hsa-mir-16-5p	ARHGAP12
hsa-mir-16-5p	ARHGAP32
hsa-mir-16-5p	ARHGDIA
hsa-mir-16-5p	ARIH1
hsa-mir-16-5p	ARL2
hsa-mir-16-5p	ARL3
hsa-mir-16-5p	ARMCX2
hsa-mir-16-5p	ASH1L
hsa-mir-16-5p	ATG14
hsa-mir-16-5p	ATG9A
hsa-mir-16-5p	ATP13A3
hsa-mir-16-5p	ATP5G3
hsa-mir-16-5p	ATP6V1B2
hsa-mir-16-5p	ATXN7L3
hsa-mir-16-5p	ATXN7L3B
hsa-mir-16-5p	AVL9
hsa-mir-16-5p	AXIN2
hsa-mir-16-5p	B3GNT2
hsa-mir-16-5p	B4GALT1
hsa-mir-16-5p	BAG4
hsa-mir-16-5p	BCL11B
hsa-mir-16-5p	BCL7A
hsa-mir-16-5p	BDNF
hsa-mir-16-5p	BFAR
hsa-mir-16-5p	BTAF1
hsa-mir-16-5p	BTG2
hsa-mir-16-5p	BTRC
hsa-mir-16-5p	BZW1
hsa-mir-16-5p	C11orf24
hsa-mir-16-5p	C16orf72
hsa-mir-16-5p	C1orf21
hsa-mir-16-5p	C2orf42
hsa-mir-16-5p	CAAP1
hsa-mir-16-5p	CACUL1
hsa-mir-16-5p	CALU
hsa-mir-16-5p	CAMSAP1
hsa-mir-16-5p	CAPRIN1
hsa-mir-16-5p	CAPZA2
hsa-mir-16-5p	CARD10
hsa-mir-16-5p	CASK
hsa-mir-16-5p	CBFA2T3
hsa-mir-16-5p	CBX2
hsa-mir-16-5p	CBX4
hsa-mir-16-5p	CCDC88C
hsa-mir-16-5p	CCND1
hsa-mir-16-5p	CCNE1
hsa-mir-16-5p	CCNT2
hsa-mir-16-5p	CD274
hsa-mir-16-5p	CD2AP
hsa-mir-16-5p	CDC14B
hsa-mir-16-5p	CDC25A
hsa-mir-16-5p	CDC27
hsa-mir-16-5p	CDC37L1
hsa-mir-16-5p	CDC42SE2
hsa-mir-16-5p	CDCA4
hsa-mir-16-5p	CDK17
hsa-mir-16-5p	CEP55
hsa-mir-16-5p	CHEK1
hsa-mir-16-5p	CHIC1
hsa-mir-16-5p	CHORDC1
hsa-mir-16-5p	CHPT1
hsa-mir-16-5p	CHUK
hsa-mir-16-5p	CLSPN
hsa-mir-16-5p	CLUH
hsa-mir-16-5p	COMT
hsa-mir-16-5p	COPS7B
hsa-mir-16-5p	CPEB2
hsa-mir-16-5p	CPEB3
hsa-mir-16-5p	CPSF7
hsa-mir-16-5p	CREBRF
hsa-mir-16-5p	CRIM1
hsa-mir-16-5p	CRKL
hsa-mir-16-5p	CSDE1
hsa-mir-16-5p	CUL2
hsa-mir-16-5p	CYB561A3
hsa-mir-16-5p	CYP26B1
hsa-mir-16-5p	DDX3X
hsa-mir-16-5p	DDX3Y
hsa-mir-16-5p	DESI1
hsa-mir-16-5p	DIEXF
hsa-mir-16-5p	DIXDC1
hsa-mir-16-5p	DMTF1
hsa-mir-16-5p	DNAJB4
hsa-mir-16-5p	DSCR3
hsa-mir-16-5p	E2F7
hsa-mir-16-5p	EIF2B2
hsa-mir-16-5p	EIF2B5
hsa-mir-16-5p	EIF3A
hsa-mir-16-5p	EIF4B
hsa-mir-16-5p	ELK4
hsa-mir-16-5p	ENTPD1
hsa-mir-16-5p	ENTPD7
hsa-mir-16-5p	EPC1
hsa-mir-16-5p	ETNK1
hsa-mir-16-5p	EZH1
hsa-mir-16-5p	FAM122B
hsa-mir-16-5p	FAM89A
hsa-mir-16-5p	FASN
hsa-mir-16-5p	FAT3
hsa-mir-16-5p	FBXL20
hsa-mir-16-5p	FBXW7
hsa-mir-16-5p	FGF2
hsa-mir-16-5p	FGFR1
hsa-mir-16-5p	FKBP1A
hsa-mir-16-5p	FLCN
hsa-mir-16-5p	FNDC3B
hsa-mir-16-5p	FOXK1
hsa-mir-16-5p	FRYL
hsa-mir-16-5p	GABARAPL1
hsa-mir-16-5p	GABPA
hsa-mir-16-5p	GALNT1
hsa-mir-16-5p	GALNT7
hsa-mir-16-5p	GATAD2A
hsa-mir-16-5p	GGA3
hsa-mir-16-5p	GLRX
hsa-mir-16-5p	GOLT1B
hsa-mir-16-5p	GPATCH8
hsa-mir-16-5p	GRAMD3
hsa-mir-16-5p	GTPBP1
hsa-mir-16-5p	HARS2
hsa-mir-16-5p	HELZ
hsa-mir-16-5p	HERC6
hsa-mir-16-5p	HMBOX1
hsa-mir-16-5p	HMGA2
hsa-mir-16-5p	HOXA10
hsa-mir-16-5p	HOXA3
hsa-mir-16-5p	HSPA1B
hsa-mir-16-5p	HSPA4L
hsa-mir-16-5p	HSPE1-MOB4
hsa-mir-16-5p	HTT
hsa-mir-16-5p	IARS
hsa-mir-16-5p	IDH3A
hsa-mir-16-5p	IFT74
hsa-mir-16-5p	IGF2R
hsa-mir-16-5p	IPO7
hsa-mir-16-5p	IPPK
hsa-mir-16-5p	IRF4
hsa-mir-16-5p	ITGA2
hsa-mir-16-5p	ITPR1
hsa-mir-16-5p	IVNS1ABP
hsa-mir-16-5p	JARID2
hsa-mir-16-5p	KATNAL1
hsa-mir-16-5p	KCNN4
hsa-mir-16-5p	KDSR
hsa-mir-16-5p	KIF1B
hsa-mir-16-5p	KIF23
hsa-mir-16-5p	KIF3B
hsa-mir-16-5p	KIF5A
hsa-mir-16-5p	KMT2A
hsa-mir-16-5p	KPNA1
hsa-mir-16-5p	LAMC1
hsa-mir-16-5p	LAMP2
hsa-mir-16-5p	LAMTOR3
hsa-mir-16-5p	LITAF
hsa-mir-16-5p	LMAN2L
hsa-mir-16-5p	LRIG2
hsa-mir-16-5p	LRRFIP2
hsa-mir-16-5p	LSM11
hsa-mir-16-5p	LURAP1L
hsa-mir-16-5p	LUZP1
hsa-mir-16-5p	MAFK
hsa-mir-16-5p	MAP4
hsa-mir-16-5p	MAP7
hsa-mir-16-5p	MDN1
hsa-mir-16-5p	MFN2
hsa-mir-16-5p	MGAT4A
hsa-mir-16-5p	MKX
hsa-mir-16-5p	MLLT6
hsa-mir-16-5p	MMS19
hsa-mir-16-5p	MOB4
hsa-mir-16-5p	MTFR1L
hsa-mir-16-5p	MTHFR
hsa-mir-16-5p	MTMR3
hsa-mir-16-5p	MTMR4
hsa-mir-16-5p	MYB
hsa-mir-16-5p	MYO5A
hsa-mir-16-5p	MYO5B
hsa-mir-16-5p	N4BP1
hsa-mir-16-5p	NAPG
hsa-mir-16-5p	NIN
hsa-mir-16-5p	NISCH
hsa-mir-16-5p	NOB1
hsa-mir-16-5p	NOTCH2
hsa-mir-16-5p	NR2C2
hsa-mir-16-5p	NUCKS1
hsa-mir-16-5p	NUFIP2
hsa-mir-16-5p	NUP50
hsa-mir-16-5p	OGT
hsa-mir-16-5p	OSBPL3
hsa-mir-16-5p	OSCAR
hsa-mir-16-5p	PAFAH1B1
hsa-mir-16-5p	PAFAH1B2
hsa-mir-16-5p	PAQR3
hsa-mir-16-5p	PCMT1
hsa-mir-16-5p	PDCD6IP
hsa-mir-16-5p	PDE3B
hsa-mir-16-5p	PDIA6
hsa-mir-16-5p	PDIK1L
hsa-mir-16-5p	PDK4
hsa-mir-16-5p	PDLIM5
hsa-mir-16-5p	PDXK
hsa-mir-16-5p	PEX12
hsa-mir-16-5p	PEX13
hsa-mir-16-5p	PHC3
hsa-mir-16-5p	PHF19
hsa-mir-16-5p	PHIP
hsa-mir-16-5p	PHKA1
hsa-mir-16-5p	PHLPP2
hsa-mir-16-5p	PIK3R1
hsa-mir-16-5p	PIM1
hsa-mir-16-5p	PISD
hsa-mir-16-5p	PLAG1
hsa-mir-16-5p	PLEKHA1
hsa-mir-16-5p	PLRG1
hsa-mir-16-5p	PLSCR4
hsa-mir-16-5p	PNISR
hsa-mir-16-5p	PNPLA6
hsa-mir-16-5p	PPIL1
hsa-mir-16-5p	PPM1A
hsa-mir-16-5p	PPM1D
hsa-mir-16-5p	PPP1R11
hsa-mir-16-5p	PPP2R1B
hsa-mir-16-5p	PPP6C
hsa-mir-16-5p	PRDM4
hsa-mir-16-5p	PRKAA1
hsa-mir-16-5p	PRKAB2
hsa-mir-16-5p	PRKAR2A
hsa-mir-16-5p	PRRC2C
hsa-mir-16-5p	PSAT1
hsa-mir-16-5p	PSKH1
hsa-mir-16-5p	PSME3
hsa-mir-16-5p	PTPN3
hsa-mir-16-5p	PTPRD
hsa-mir-16-5p	PTPRJ
hsa-mir-16-5p	PURA
hsa-mir-16-5p	RAB11FIP2
hsa-mir-16-5p	RAB23
hsa-mir-16-5p	RAB9B
hsa-mir-16-5p	RAD23B
hsa-mir-16-5p	RAF1
hsa-mir-16-5p	RAP2C
hsa-mir-16-5p	RAPH1
hsa-mir-16-5p	RARB
hsa-mir-16-5p	RASEF
hsa-mir-16-5p	RASSF2
hsa-mir-16-5p	RBBP6
hsa-mir-16-5p	RBM6
hsa-mir-16-5p	RBPJ
hsa-mir-16-5p	RECK
hsa-mir-16-5p	RFK
hsa-mir-16-5p	RFWD2
hsa-mir-16-5p	RICTOR
hsa-mir-16-5p	RNF138
hsa-mir-16-5p	RNF144B
hsa-mir-16-5p	RNF217
hsa-mir-16-5p	RNMT
hsa-mir-16-5p	RPH3AL
hsa-mir-16-5p	RPRD1B
hsa-mir-16-5p	RPRD2
hsa-mir-16-5p	RPS6KA3
hsa-mir-16-5p	RPS6KB1
hsa-mir-16-5p	RS1
hsa-mir-16-5p	RUNDC3B
hsa-mir-16-5p	RUNX1T1
hsa-mir-16-5p	SALL1
hsa-mir-16-5p	SBNO1
hsa-mir-16-5p	SEC24A
hsa-mir-16-5p	SEC61A1
hsa-mir-16-5p	SEH1L
hsa-mir-16-5p	2024-09-02
hsa-mir-16-5p	SERBP1
hsa-mir-16-5p	SF3A3
hsa-mir-16-5p	SHOC2
hsa-mir-16-5p	SIDT2
hsa-mir-16-5p	SIK1
hsa-mir-16-5p	SIPA1L2
hsa-mir-16-5p	SIRT4
hsa-mir-16-5p	SKI
hsa-mir-16-5p	SLC12A2
hsa-mir-16-5p	SLC25A12
hsa-mir-16-5p	SLC39A10
hsa-mir-16-5p	SLC39A9
hsa-mir-16-5p	SLC6A4
hsa-mir-16-5p	SLC9A6
hsa-mir-16-5p	SMAD3
hsa-mir-16-5p	SMAD5
hsa-mir-16-5p	SMAD7
hsa-mir-16-5p	SMURF1
hsa-mir-16-5p	SNRPB2
hsa-mir-16-5p	SNX16
hsa-mir-16-5p	SON
hsa-mir-16-5p	SOWAHC
hsa-mir-16-5p	SOX6
hsa-mir-16-5p	SPEN
hsa-mir-16-5p	SPRED1
hsa-mir-16-5p	SPRYD3
hsa-mir-16-5p	SPTBN2
hsa-mir-16-5p	SPTLC1
hsa-mir-16-5p	SREK1
hsa-mir-16-5p	SRPRB
hsa-mir-16-5p	SSRP1
hsa-mir-16-5p	STEAP3
hsa-mir-16-5p	STK33
hsa-mir-16-5p	STK38
hsa-mir-16-5p	STRADB
hsa-mir-16-5p	STX17
hsa-mir-16-5p	STXBP3
hsa-mir-16-5p	SUPT16H
hsa-mir-16-5p	SYNJ1
hsa-mir-16-5p	SYNRG
hsa-mir-16-5p	SYPL1
hsa-mir-16-5p	TAOK1
hsa-mir-16-5p	TARBP2
hsa-mir-16-5p	TBC1D20
hsa-mir-16-5p	TBL1XR1
hsa-mir-16-5p	TBP
hsa-mir-16-5p	TBPL1
hsa-mir-16-5p	TGFBR3
hsa-mir-16-5p	TLE4
hsa-mir-16-5p	TLK1
hsa-mir-16-5p	TM7SF3
hsa-mir-16-5p	TM9SF2
hsa-mir-16-5p	TMCC1
hsa-mir-16-5p	TMEM100
hsa-mir-16-5p	TMEM135
hsa-mir-16-5p	TMEM154
hsa-mir-16-5p	TMEM161B
hsa-mir-16-5p	TMEM255A
hsa-mir-16-5p	TMEM41A
hsa-mir-16-5p	TMEM43
hsa-mir-16-5p	TNRC6B
hsa-mir-16-5p	TPM2
hsa-mir-16-5p	TPPP3
hsa-mir-16-5p	TPT1
hsa-mir-16-5p	TRAK1
hsa-mir-16-5p	TRAM1
hsa-mir-16-5p	TRIM35
hsa-mir-16-5p	TUBA1A
hsa-mir-16-5p	UBE2Q1
hsa-mir-16-5p	UBE2V1
hsa-mir-16-5p	UBE4A
hsa-mir-16-5p	UBFD1
hsa-mir-16-5p	UBN2
hsa-mir-16-5p	UBR3
hsa-mir-16-5p	USP15
hsa-mir-16-5p	USP3
hsa-mir-16-5p	USP31
hsa-mir-16-5p	USP42
hsa-mir-16-5p	USP9X
hsa-mir-16-5p	VCL
hsa-mir-16-5p	VEGFA
hsa-mir-16-5p	VPS33B
hsa-mir-16-5p	VPS4A
hsa-mir-16-5p	VTI1B
hsa-mir-16-5p	WBP11
hsa-mir-16-5p	WEE1
hsa-mir-16-5p	WIPI2
hsa-mir-16-5p	WNT3A
hsa-mir-16-5p	XPO7
hsa-mir-16-5p	YIPF6
hsa-mir-16-5p	YTHDC1
hsa-mir-16-5p	YWHAH
hsa-mir-16-5p	YWHAQ
hsa-mir-16-5p	ZBTB10
hsa-mir-16-5p	ZBTB33
hsa-mir-16-5p	ZBTB34
hsa-mir-16-5p	ZBTB5
hsa-mir-16-5p	ZCCHC3
hsa-mir-16-5p	ZFHX3
hsa-mir-16-5p	ZFHX4
hsa-mir-16-5p	ZMAT3
hsa-mir-16-5p	ZNF267
hsa-mir-16-5p	ZNF275
hsa-mir-16-5p	ZNF449
hsa-mir-16-5p	ZNF622
hsa-mir-16-5p	ZNF691
hsa-mir-16-5p	ZNF704
hsa-mir-16-5p	ZNRF2
hsa-mir-16-5p	ZNRF3
hsa-mir-17-5p	ABCA1
hsa-mir-17-5p	ABHD2
hsa-mir-17-5p	ACSL4
hsa-mir-17-5p	ADARB1
hsa-mir-17-5p	AGO1
hsa-mir-17-5p	AKAP11
hsa-mir-17-5p	AKTIP
hsa-mir-17-5p	ANKFY1
hsa-mir-17-5p	ANKH
hsa-mir-17-5p	ANKIB1
hsa-mir-17-5p	ANKRD12
hsa-mir-17-5p	ANKRD13C
hsa-mir-17-5p	ANKRD33B
hsa-mir-17-5p	ANKRD50
hsa-mir-17-5p	ANKRD52
hsa-mir-17-5p	ARAP2
hsa-mir-17-5p	ARHGAP1
hsa-mir-17-5p	ARHGAP12
hsa-mir-17-5p	ARHGAP35
hsa-mir-17-5p	ARID4B
hsa-mir-17-5p	ATAD2
hsa-mir-17-5p	ATG14
hsa-mir-17-5p	ATG16L1
hsa-mir-17-5p	ATL3
hsa-mir-17-5p	BBX
hsa-mir-17-5p	BICD2
hsa-mir-17-5p	BMP8B
hsa-mir-17-5p	BMPR2
hsa-mir-17-5p	BNIP2
hsa-mir-17-5p	BRMS1L
hsa-mir-17-5p	BTBD7
hsa-mir-17-5p	BTG3
hsa-mir-17-5p	BTN3A1
hsa-mir-17-5p	C14orf28
hsa-mir-17-5p	C7orf43
hsa-mir-17-5p	C9orf40
hsa-mir-17-5p	CADM2
hsa-mir-17-5p	CAMTA1
hsa-mir-17-5p	CAPN15
hsa-mir-17-5p	CAPRIN2
hsa-mir-17-5p	CASP2
hsa-mir-17-5p	CCDC71L
hsa-mir-17-5p	CCND1
hsa-mir-17-5p	CCSER2
hsa-mir-17-5p	CDKN1A
hsa-mir-17-5p	CENPQ
hsa-mir-17-5p	CEP170
hsa-mir-17-5p	CEP57
hsa-mir-17-5p	CEP97
hsa-mir-17-5p	CERCAM
hsa-mir-17-5p	CFL2
hsa-mir-17-5p	CHAF1A
hsa-mir-17-5p	CHD9
hsa-mir-17-5p	CHIC1
hsa-mir-17-5p	CIT
hsa-mir-17-5p	CLIP4
hsa-mir-17-5p	CLOCK
hsa-mir-17-5p	CMPK1
hsa-mir-17-5p	CNOT4
hsa-mir-17-5p	CNOT6L
hsa-mir-17-5p	CNOT7
hsa-mir-17-5p	CPOX
hsa-mir-17-5p	CREB1
hsa-mir-17-5p	CRK
hsa-mir-17-5p	CRY2
hsa-mir-17-5p	CTSA
hsa-mir-17-5p	CYBRD1
hsa-mir-17-5p	DCBLD2
hsa-mir-17-5p	DDHD1
hsa-mir-17-5p	DDX5
hsa-mir-17-5p	DENND5B
hsa-mir-17-5p	DNAJB9
hsa-mir-17-5p	DNAJC27
hsa-mir-17-5p	DNM1L
hsa-mir-17-5p	DPYSL2
hsa-mir-17-5p	DUSP2
hsa-mir-17-5p	DYNC1LI2
hsa-mir-17-5p	E2F1
hsa-mir-17-5p	E2F2
hsa-mir-17-5p	E2F5
hsa-mir-17-5p	EEA1
hsa-mir-17-5p	EFCAB14
hsa-mir-17-5p	EGLN3
hsa-mir-17-5p	EIF4G2
hsa-mir-17-5p	EIF4H
hsa-mir-17-5p	EIF5A2
hsa-mir-17-5p	ELAVL2
hsa-mir-17-5p	ELK4
hsa-mir-17-5p	ENPP5
hsa-mir-17-5p	EPHA4
hsa-mir-17-5p	EPS15L1
hsa-mir-17-5p	ERAP1
hsa-mir-17-5p	ETV1
hsa-mir-17-5p	EZH1
hsa-mir-17-5p	F3
hsa-mir-17-5p	FAM102A
hsa-mir-17-5p	FAM117B
hsa-mir-17-5p	FAM126B
hsa-mir-17-5p	FAM129A
hsa-mir-17-5p	FAM210A
hsa-mir-17-5p	FAM46C
hsa-mir-17-5p	FAM57A
hsa-mir-17-5p	FAXC
hsa-mir-17-5p	FBXL5
hsa-mir-17-5p	FBXO21
hsa-mir-17-5p	FBXO28
hsa-mir-17-5p	FBXO31
hsa-mir-17-5p	FBXO48
hsa-mir-17-5p	FCHO2
hsa-mir-17-5p	FEM1C
hsa-mir-17-5p	FJX1
hsa-mir-17-5p	FNBP1L
hsa-mir-17-5p	FOXJ2
hsa-mir-17-5p	FOXJ3
hsa-mir-17-5p	FOXQ1
hsa-mir-17-5p	FRMD6
hsa-mir-17-5p	FRS2
hsa-mir-17-5p	FYCO1
hsa-mir-17-5p	GAB1
hsa-mir-17-5p	GBF1
hsa-mir-17-5p	GID4
hsa-mir-17-5p	GIGYF1
hsa-mir-17-5p	GINS4
hsa-mir-17-5p	GNB5
hsa-mir-17-5p	GNS
hsa-mir-17-5p	GOLGA1
hsa-mir-17-5p	GOLGA2
hsa-mir-17-5p	GPAM
hsa-mir-17-5p	HAS2
hsa-mir-17-5p	HAUS8
hsa-mir-17-5p	HBP1
hsa-mir-17-5p	HIF1A
hsa-mir-17-5p	HIP1
hsa-mir-17-5p	HMBOX1
hsa-mir-17-5p	HMGB3
hsa-mir-17-5p	HSPA8
hsa-mir-17-5p	IFNAR1
hsa-mir-17-5p	IRAK4
hsa-mir-17-5p	ITCH
hsa-mir-17-5p	ITGB8
hsa-mir-17-5p	JAK1
hsa-mir-17-5p	KAT2B
hsa-mir-17-5p	KATNAL1
hsa-mir-17-5p	KIAA0513
hsa-mir-17-5p	KIAA0922
hsa-mir-17-5p	KIAA1147
[truncated: 3,530 more rows]
