# Supplementary material for: Targeting piRNA‐137463 Inhibits Tumor Progression and Boosts Sensitivity to Immune Checkpoint Blockade via De Novo Cholesterol Biosynthesis in Lung Adenocarcinoma
Source: Adv Sci (Weinh). 2024 Dec 18;12(6):2414100. doi: 10.1002/advs.202414100 (PMC11809383; doi:10.1002/advs.202414100)
Supplement: Supplementary file 3 — Supplemental Table 2 [file ADVS-12-2414100-s006.xlsx]

## Sheet: Sheet1
Table S2. Molecular pairs contained cholesterol metabolism-related genes regulated by piRNA-137463
LncRNA	miRNA	mRNA
LOC100128494	hsa-mir-130a-3p	LDLR
LOC100128494	hsa-mir-15a-5p	FASN
LOC100128494	hsa-mir-15b-5p	FASN
LOC100128494	hsa-mir-16-5p	FASN
LOC100128494	hsa-mir-195-5p	FASN
LOC100128494	hsa-mir-19a-3p	LDLR
LOC100128494	hsa-mir-19b-3p	LDLR
LOC100128494	hsa-mir-24-3p	INSIG1
LOC100128494	hsa-mir-27a-3p	LDLR
LOC100128494	hsa-mir-27b-3p	LDLR
LOC100128494	hsa-mir-301a-3p	LDLR
LOC100128494	hsa-mir-424-5p	FASN
LOC100128494	hsa-mir-454-3p	LDLR
LOC100128494	hsa-mir-497-5p	FASN
