# Supplementary material for: Targeting piRNA‐137463 Inhibits Tumor Progression and Boosts Sensitivity to Immune Checkpoint Blockade via De Novo Cholesterol Biosynthesis in Lung Adenocarcinoma
Source: Adv Sci (Weinh). 2024 Dec 18;12(6):2414100. doi: 10.1002/advs.202414100 (PMC11809383; doi:10.1002/advs.202414100)
Supplement: Supplementary file 4 — Supplemental Table 3 [file ADVS-12-2414100-s003.xlsx]

## Sheet: Sheet1
Table S3. Primers used in this study.
Primer	Sequence	Experiment
piR-hsa-137463-F	AGCGTGCTTAGCTTATCAGACTGA	qRT-PCR
piR-hsa-137463-R	TATGGTTGTTCACGACTCCTTCAC	qRT-PCR
U6-F	CGCTTCGGCAGCACATATAC	qRT-PCR
U6-R	TTCACGAATTTGCGTGTCATC	qRT-PCR
GAPDH-F	CATGTTCGTCATGGGTGTGAA	qRT-PCR
GAPDH-R	GGCATGGACTGTGGTCATGAG	qRT-PCR
INSIG1-F	CTCTCGGCCAGGAAGCG	qRT-PCR
INSIG1-R	CAGCTCCAGAAGTGGTCGTG	qRT-PCR
hsa-miR-24-3p-RT	GTCGTATCCAGTGCAGGGTCCGAGGTATTCGCACTGGATACGACCTGTTC	qRT-PCR
hsa-miR-24-3p-F	GCCTGGCTCAGTTCAGCAG	qRT-PCR
hsa-miR-24-3p-R	AGTGCAGGGTCCGAGGTATT	qRT-PCR
LOC100128494-F	ACTCGCCTAGACCTCCTTCTT	qRT-PCR
LOC100128494-R	ATCAATGGCCTCGGCTGGTA	qRT-PCR
INSIG1-F	CTCTCGGCCAGGAAGCG	qRT-PCR
INSIG1-R	CAGCTCCAGAAGTGGTCGTG	qRT-PCR
SREBP2-F	GCCAGGAAGCCCTCTATTGG	qRT-PCR
SREBP2-R	CAGAAGAATCCGTGAGCGGT	qRT-PCR
HMGCS-F	GGACTGTCCTTTCGTGGCTC	qRT-PCR
HMGCS-R	GCCAGCAAGCTTCTGCATTC	qRT-PCR
HMGCR-F	AGTGAGATCTGGAGGATCCAAG	qRT-PCR
HMGCR-R	TGTCCCCACTATGACTTCCCA	qRT-PCR
SQLE-F	GCCTGCCTTTCATTGGCTTC	qRT-PCR
SQLE-R	TTCCTTTTCTGCGCCTCCTG	qRT-PCR
NSDHL-F	CAGGAGTTTTGGAAGTGAGAGAAA	qRT-PCR
NSDHL-R	ACCGATCACTGTGCATCTCTTG	qRT-PCR
3' RNA adapter	UCGUAUGCCGUCUUCUGCUUGU	RTL-P
MeUA-RT primer	GGACGGATGGAGGTGCAGCTACACAAGCAGAAGACGGCATACGA	RTL-P
MeA-RT- primer	GGACGGATGGAGGTGCAGCTACACAAGCAGAAGACGGCATACGAT	RTL-P
piR-hsa-137463-F	GCGTGCTTAGCTTATCAGACTGATGTT	RTL-P
piR-hsa-137463-R	GGACGGATGGAGGTGCAGCTAC	RTL-P
