# Supplementary material for: Targeting piRNA‐137463 Inhibits Tumor Progression and Boosts Sensitivity to Immune Checkpoint Blockade via De Novo Cholesterol Biosynthesis in Lung Adenocarcinoma
Source: Adv Sci (Weinh). 2024 Dec 18;12(6):2414100. doi: 10.1002/advs.202414100 (PMC11809383; doi:10.1002/advs.202414100)
Supplement: Supplementary file 5 — Supplemental Table 4 [file ADVS-12-2414100-s005.xlsx]

## Sheet: Sheet1
Table S4. Antibodies for Experimental Procedures
Name	Manufacturer	Catalog number	Dilution factor	RRID
PIWIL2 Polyclonal antibody	Proteintech, Wuhan, China	14209-1-AP	WB: 1:1000	RRID:AB_2878028
Mouse Anti-β actin mAb	ZSGB BIO, Beijing, China	TA-09	WB: 1:1000	RRID:AB_2636897
INSIG1 Polyclonal antibody	Proteintech, Wuhan, China	55282-1-AP	WB: 1:1000; IHC: 1:100; IF: 1:100	RRID:AB_2881298
SREBF2 Polyclonal antibody	Proteintech, Wuhan, China	28212-1-AP	WB: 1:1000; IHC: 1:100; IF: 1:100	RRID:AB_2881091
Caveolin-1 Monoclonal antibody	Proteintech, Wuhan, China	66067-1-Ig	WB: 1:2000	RRID:AB_11043343
Flotillin 1 Rabbit pAb	ABclonal, Wuhan, China	A6220	WB: 1:1000; IHC: 1:100	RRID:AB_2766829
E-cadherin Polyclonal antibody	Proteintech, Wuhan, China	20874-1-AP	WB: 1:5000; IHC: 1:10000; IF: 1:200	RRID:AB_10697811
N-cadherin Monoclonal antibody	Proteintech, Wuhan, China	66219-1-Ig	WB: 1:1000; IF: 1:100	RRID:AB_2881610
Vimentin Monoclonal antibody	Proteintech, Wuhan, China	60330-1-Ig	WB: 1:4000; IHC: 1:8000; IF: 1:500	RRID:AB_2881439
PD-L1/CD274 Monoclonal antibody	Proteintech, Wuhan, China	66248-1-Ig	IHC: 1:5000; IF: 1:50	RRID:AB_2756526
Anti-PD-L1/CD274 Antibody	BOSTER, Wuhan, China	BM4816	WB: 1:1000	RRID: AB_3662989
HA Tag Monoclonal antibody	Proteintech, Wuhan, China	66006-2-Ig	WB: 1:10000	RRID:AB_2881490
Ubiquitin Polyclonal antibody	Proteintech, Wuhan, China	10201-2-AP	WB: 1:1000	RRID:AB_671515
Ki67 Polyclonal antibody	Proteintech, Wuhan, China	27309-1-AP	IHC:1:2000	RRID:AB_2756525
Anti-AGO2	Proteintech, Wuhan, China	67934-1-Ig	IP: 4μg	RRID:AB_2918686
Mouse IgG1 isotype control Monoclonal antibody	Proteintech, Wuhan, China	66360-1-Ig	IP: 4μg	RRID:AB_2827991
GAPDH Monoclonal antibody	Proteintech, Wuhan, China	60004-1-Ig	WB: 1:10000	RRID:AB_2107436
HRP-conjugated goat anti-rabbit secondary antibodies	ZSGB BIO, Beijing, China	ZB2301	WB: 1:10000	RRID:AB_2747412
HRP-conjugated goat anti-mouse secondary antibodies	ZSGB BIO, Beijing, China	ZB-2305	WB: 1:10000	RRID:AB_2747415
CoraLite594 – conjugated Goat Anti-Rabbit IgG(H+L)	Proteintech, Wuhan, China	SA00013-4	IF: 1:100	RRID:AB_2810984
Fluorescein (FITC)–conjugated Affinipure Goat Anti-Mouse IgG(H+L)	Proteintech, Wuhan, China	SA00003-1	IF: 1:100	RRID:AB_2890896
