# Supplementary material for: Targeting piRNA‐137463 Inhibits Tumor Progression and Boosts Sensitivity to Immune Checkpoint Blockade via De Novo Cholesterol Biosynthesis in Lung Adenocarcinoma
Source: Adv Sci (Weinh). 2024 Dec 18;12(6):2414100. doi: 10.1002/advs.202414100 (PMC11809383; doi:10.1002/advs.202414100)
Supplement: Supplementary file 6 — Supplemental Table 5 [file ADVS-12-2414100-s004.xlsx]

## Sheet: Sheet1
	Table S5. Agonists, inhibitors and siRNAs used in the study.
	piR-hsa-137463 antagomir
	sense	UGUCAACAUCAGUCUGAUAAGCUA
	antagomir-NC
	sense	CAGUACUUUUGUGUAGUACAA
	piR-hsa-137463 agomir
	sense	UAGCUUAUCAGACUGAUGUUGACA
	antisense	UCAACAUCAGUCUGAUAAGCUAUU
	agomir-NC
	sense	UUCUCCGAACGUGUCACGUTT
	antisense	ACGUGACACGUUCGGAGAATT
	siRNA-NC
	sense	UUCUCCGAACGUGUCACGUTT
	antisense	ACGUGACACGUUCGGAGAATT
	LOC100128494 siRNA
	sense	GCCAUUGAUAUAUUCCGUATT
	antisense	UACGGAAUAUAUCAAUGGCTT
	INSIG1 siRNA
	sense	GCCAAUAACGUUCAGCUCUTT
	antisense	AGAGCUGAACGUUAUUGGCTT
	miR-24-3p mimic
	sense	UGGCUCAGUUCAGCAGGAACAG
	antisense	GUUCCUGCUGAACUGAGCCAUU
